# Supplementary material for: Association of ACE2 Gene Variants with Adverse Perinatal Outcomes in COVID-19 Infected Pregnant Women in Kazakhstan
Source: Viruses. 2024 Oct 30;16(11):1696. doi: 10.3390/v16111696 (PMC11598833; doi:10.3390/v16111696)
Supplement: Supplementary file 1 [file viruses-16-01696-s001.zip]

Archive with 1 entries (1 files):
- viruses-3255344-supplementary.pdf
